# Supplementary material for: DNA methylation signatures in human neonatal blood following maternal antenatal corticosteroid treatment
Source: Transl Psychiatry. 2022 Mar 31;12:132. doi: 10.1038/s41398-022-01902-4 (PMC8967826; doi:10.1038/s41398-022-01902-4)
Supplement: Supplementary file 1 — Supplementary Table 1 [file 41398_2022_1902_MOESM1_ESM.xlsx]

## Sheet: Sheet1
Full list of DMCs observed in ACS-treated group
chr	loc	strand	pval_1	pval_2	fdr	cov_1	methy_1	cov_0	methy_0	B-val_Case	B-val_Cntrl	Difference
chr1	1173475	+	0.018794	9.97851e-06	0.028446	388	172	367	202	0.443299	0.550409	-10.711
chr1	1173479	+	0.0162666	9.97851e-06	0.028446	388	304	368	318	0.783505	0.86413	-8.06253
chr1	1173503	+	0.0283216	9.97851e-06	0.028446	383	126	364	155	0.328982	0.425824	-9.68425
chr1	1173509	+	0.302903	9.97851e-06	0.028446	295	52	270	62	0.176271	0.22963	-5.33584
chr1	1173537	-	0.0143331	9.97851e-06	0.028446	352	82	281	90	0.232955	0.320285	-8.73302
chr1	1173544	-	0.108739	9.97851e-06	0.028446	351	88	281	93	0.250712	0.330961	-8.02486
chr1	1174160	+	0.00600378	9.94967e-06	0.028446	134	3	116	12	0.0223881	0.103448	-8.10602
chr1	19645339	+	0.0188284	5.31004e-06	0.0184992	300	95	314	59	0.316667	0.187898	12.8769
chr1	19645344	+	0.114152	6.08901e-06	0.020685	299	161	314	125	0.538462	0.398089	14.0372
chr1	19645355	+	0.0263315	1.51114e-05	0.0380804	299	163	314	112	0.545151	0.356688	18.8463
chr1	19645356	-	0.0489282	1.51114e-05	0.0380804	342	187	376	155	0.546784	0.412234	13.455
chr1	19645360	+	0.00961469	1.51114e-05	0.0380804	300	126	314	77	0.42	0.245223	17.4777
chr1	19645361	-	0.0448975	1.38452e-05	0.0356374	343	123	380	96	0.358601	0.252632	10.5969
chr1	19645370	+	0.0895824	1.45746e-05	0.0372017	300	55	308	38	0.183333	0.123377	5.99567
chr1	19645371	-	0.056235	1.45746e-05	0.0372017	345	70	382	47	0.202899	0.123037	7.98619
chr1	19645380	+	0.0487694	1.45746e-05	0.0372017	289	128	303	89	0.442907	0.293729	14.9177
chr1	19645381	-	0.164075	1.45746e-05	0.0372017	346	139	385	124	0.401734	0.322078	7.96562
chr1	19645383	+	0.0883088	1.45746e-05	0.0372017	290	135	303	104	0.465517	0.343234	12.2283
chr1	19645384	-	0.174083	1.45746e-05	0.0372017	347	167	385	146	0.481268	0.379221	10.2047
chr1	19645399	+	0.079007	1.45746e-05	0.0372017	287	131	299	102	0.456446	0.341137	11.5309
chr1	19645400	-	0.13984	1.45746e-05	0.0372017	348	149	390	129	0.428161	0.330769	9.73917
chr1	19645411	+	0.319922	1.04758e-05	0.029536	142	52	155	43	0.366197	0.277419	8.87778
chr1	19645412	-	0.120448	1.04758e-05	0.029536	350	123	390	98	0.351429	0.251282	10.0147
chr1	19645417	+	0.0233836	1.04758e-05	0.029536	377	151	400	113	0.400531	0.2825	11.8031
chr1	19645418	-	0.0392672	1.04758e-05	0.029536	350	129	390	105	0.368571	0.269231	9.93407
chr1	19645427	+	0.00374719	1.04758e-05	0.029536	377	183	399	130	0.485411	0.325815	15.9597
chr1	19645463	+	0.123967	1.04758e-05	0.029536	374	242	396	221	0.647059	0.558081	8.8978
chr1	19645552	+	0.14125	3.41802e-06	0.013366	198	140	168	101	0.707071	0.60119	10.588
chr1	19645553	-	0.610114	3.41802e-06	0.013366	336	238	327	210	0.708333	0.642202	6.61315
chr1	21956970	+	0.00603693	8.7683e-06	0.0265829	117	57	119	37	0.487179	0.310924	17.6255
chr1	21957008	+	1.23257e-06	8.7683e-06	0.0265829	115	78	119	37	0.678261	0.310924	36.7336
chr1	21957010	+	0.0467147	8.7683e-06	0.0265829	115	66	119	51	0.573913	0.428571	14.5342
chr1	108963802	-	5.11132e-05	1.08608e-05	0.0302649	164	1	174	17	0.00609756	0.0977011	-9.16036
chr1	108963804	-	0.0108486	1.08608e-05	0.0302649	164	4	174	15	0.0243902	0.0862069	-6.18167
chr1	108963815	-	2.67263e-05	1.08608e-05	0.0302649	164	0	174	13	0	0.0747126	-7.47126
chr1	147078133	+	0.142426	8.40865e-07	0.00433812	234	66	224	86	0.282051	0.383929	-10.1877
chr1	147078142	+	0.0945395	4.55234e-08	0.000382715	234	68	223	89	0.290598	0.399103	-10.8505
chr1	147078167	+	0.1315	2.33721e-10	3.70538e-06	234	90	222	117	0.384615	0.527027	-14.2412
chr1	147078179	+	0.166095	7.8324e-12	1.55393e-07	233	99	223	127	0.424893	0.569507	-14.4614
chr1	147078251	-	0.0439592	2.98028e-12	6.51129e-08	136	32	89	44	0.235294	0.494382	-25.9088
chr1	147078274	-	0.00300548	3.85414e-12	8.25341e-08	138	36	92	60	0.26087	0.652174	-39.1304
chr1	147078303	-	0.0292396	3.85414e-12	8.25341e-08	139	35	94	52	0.251799	0.553191	-30.1393
chr1	147078305	-	0.052886	3.85414e-12	8.25341e-08	139	28	94	41	0.201439	0.43617	-23.4731
chr1	147078315	+	0.0166588	3.85414e-12	8.25341e-08	238	77	231	151	0.323529	0.65368	-33.015
chr1	147078323	+	0.0139969	7.05624e-12	1.41032e-07	239	92	229	175	0.384937	0.764192	-37.9255
chr1	147078324	-	0.0352839	7.05624e-12	1.41032e-07	336	136	330	225	0.404762	0.681818	-27.7056
chr1	147078341	+	0.0106856	8.54139e-12	1.68223e-07	239	91	230	184	0.380753	0.8	-41.9247
chr1	147078342	-	0.0284104	8.54139e-12	1.68223e-07	350	154	354	250	0.44	0.706215	-26.6215
chr1	147078347	+	0.0238638	1.59058e-11	2.89006e-07	238	92	230	183	0.386555	0.795652	-40.9098
chr1	147078348	-	0.0208963	1.59058e-11	2.89006e-07	353	146	356	250	0.413598	0.702247	-28.8649
chr1	147078360	+	0.0107297	1.59058e-11	2.89006e-07	235	88	228	184	0.374468	0.807018	-43.2549
chr1	147078361	-	0.0206476	1.59058e-11	2.89006e-07	355	156	354	249	0.439437	0.70339	-26.3953
chr1	147078373	+	0.00710186	2.27276e-11	4.10194e-07	234	67	226	132	0.286325	0.584071	-29.7746
chr1	147078374	-	0.00777125	2.27276e-11	4.10194e-07	357	106	356	188	0.296919	0.52809	-23.1171
chr1	147078392	-	0.0158589	2.81455e-11	4.99622e-07	357	141	354	239	0.394958	0.675141	-28.0183
chr1	147079260	-	0.0558335	1.28422e-05	0.0339715	83	19	83	34	0.228916	0.409639	-18.0723
chr1	147079289	-	0.139388	2.3701e-06	0.0100868	83	8	85	18	0.0963855	0.211765	-11.5379
chr1	147079319	+	0.0554126	2.04402e-06	0.00901103	289	73	277	114	0.252595	0.411552	-15.8957
chr1	147079320	-	0.119857	2.04402e-06	0.00901103	83	12	85	21	0.144578	0.247059	-10.2481
chr1	147079354	+	0.0620627	1.73384e-07	0.0011725	286	44	275	66	0.153846	0.24	-8.61538
chr1	147079362	+	0.0103581	1.73384e-07	0.0011725	287	62	275	113	0.216028	0.410909	-19.4881
chr1	147079371	+	0.218152	8.46375e-08	0.000623963	284	79	273	98	0.278169	0.358974	-8.08053
chr1	147079384	+	0.132438	8.46375e-08	0.000623963	284	83	265	110	0.292254	0.415094	-12.2841
chr1	147079460	-	0.0469176	8.46375e-08	0.000623963	357	95	318	121	0.266106	0.380503	-11.4397
chr1	147079471	-	0.0180567	2.31582e-07	0.00152591	357	42	321	60	0.117647	0.186916	-6.92688
chr1	147079473	-	0.0470296	2.31582e-07	0.00152591	357	83	321	112	0.232493	0.34891	-11.6417
chr1	147079499	-	0.00639288	3.51392e-07	0.00214996	357	71	320	108	0.19888	0.3375	-13.862
chr1	147079539	+	0.000119724	1.60565e-06	0.0073306	49	1	38	12	0.0204082	0.315789	-29.5381
chr1	147079549	+	0.0623227	1.60565e-06	0.0073306	48	0	38	3	0	0.0789474	-7.89474
chr1	147079565	+	0.140427	2.06135e-05	0.0482179	46	5	38	9	0.108696	0.236842	-12.8146
chr1	161605791	-	0.345689	1.25756e-05	0.0334632	52	27	52	21	0.519231	0.403846	11.5385
chr1	161605818	-	0.313378	1.87277e-08	0.000176375	52	9	52	5	0.173077	0.0961538	7.69231
chr1	161605833	+	0.0662733	8.94824e-09	9.04281e-05	234	36	174	42	0.153846	0.241379	-8.75332
chr1	161605883	+	0.170113	1.18851e-06	0.00578334	234	92	174	85	0.393162	0.488506	-9.53434
chr1	161605884	-	0.202267	1.18851e-06	0.00578334	457	174	401	183	0.380744	0.456359	-7.56151
chr1	161605885	+	0.218629	1.18851e-06	0.00578334	235	60	173	57	0.255319	0.32948	-7.41606
chr1	161605886	-	0.314661	1.18851e-06	0.00578334	458	110	401	123	0.240175	0.306733	-6.65585
chr1	161605887	+	0.0190776	1.18851e-06	0.00578334	235	72	174	85	0.306383	0.488506	-18.2123
chr1	161605888	-	0.111344	1.18851e-06	0.00578334	458	146	401	169	0.318777	0.421446	-10.2669
chr1	161605903	+	0.104497	1.49123e-06	0.0068722	616	315	498	283	0.511364	0.568273	-5.69095
chr1	161605904	-	0.195197	1.49123e-06	0.0068722	458	130	401	148	0.283843	0.369077	-8.52345
chr1	161605925	+	0.0215535	2.64651e-07	0.00169014	379	57	325	92	0.150396	0.283077	-13.2681
chr1	161605927	+	0.00774102	2.64651e-07	0.00169014	379	29	323	49	0.0765172	0.151703	-7.51856
chr1	161605956	+	0.130658	7.40712e-08	0.000556713	370	87	316	101	0.235135	0.31962	-8.44851
chr1	161605957	-	0.0161836	7.40712e-08	0.000556713	424	86	397	138	0.20283	0.347607	-14.4777
chr1	161605975	+	0.0524984	2.04888e-08	0.000191956	59	4	49	13	0.0677966	0.265306	-19.751
chr1	161605976	-	0.00230965	6.33147e-09	6.81983e-05	424	72	402	148	0.169811	0.368159	-19.8348
chr1	161605988	-	0.0100896	2.6325e-09	3.23601e-05	426	51	403	108	0.119718	0.26799	-14.8272
chr1	161605995	-	0.00379875	2.50995e-09	3.09241e-05	426	36	403	100	0.084507	0.248139	-16.3632
chr1	161606000	-	0.011781	2.50995e-09	3.09241e-05	426	38	405	74	0.0892019	0.182716	-9.35142
chr1	161606005	-	0.00221183	1.0203e-09	1.43384e-05	426	83	403	159	0.194836	0.394541	-19.9705
chr1	161606009	-	0.00189462	6.37595e-10	9.17531e-06	425	46	402	105	0.108235	0.261194	-15.2959
chr1	161606021	-	0.00394991	6.36546e-10	9.17531e-06	426	51	404	93	0.119718	0.230198	-11.048
chr1	161606064	+	0.739147	5.78235e-10	8.50246e-06	74	22	63	22	0.297297	0.349206	-5.19091
chr1	161606068	+	0.193704	5.78235e-10	8.50246e-06	74	17	63	22	0.22973	0.349206	-11.9477
chr1	161606072	+	0.530903	5.78235e-10	8.50246e-06	74	25	63	25	0.337838	0.396825	-5.89876
chr1	161606101	+	0.183532	2.66348e-09	3.25925e-05	72	10	63	16	0.138889	0.253968	-11.5079
chr1	161606111	+	0.112824	4.74496e-09	5.42497e-05	72	11	63	17	0.152778	0.269841	-11.7063
chr1	161606112	-	0.0452117	4.74496e-09	5.42497e-05	303	38	271	57	0.125413	0.210332	-8.49196
chr1	161606113	+	0.122971	4.74496e-09	5.42497e-05	72	11	63	17	0.152778	0.269841	-11.7063
chr1	161606116	+	0.275769	4.74496e-09	5.42497e-05	71	19	62	23	0.267606	0.370968	-10.3362
chr1	161606117	-	0.095431	4.74496e-09	5.42497e-05	305	53	269	72	0.17377	0.267658	-9.38875
chr1	161606120	-	0.00920467	4.74496e-09	5.42497e-05	304	39	279	70	0.128289	0.250896	-12.2607
chr1	161606125	+	0.0665764	4.74496e-09	5.42497e-05	71	6	63	14	0.084507	0.222222	-13.7715
chr1	161606126	-	0.173162	4.74496e-09	5.42497e-05	307	31	276	43	0.100977	0.155797	-5.48199
chr1	161606153	-	0.000944823	3.23784e-08	0.000290246	314	14	281	39	0.044586	0.13879	-9.4204
chr1	161606161	-	0.00102919	1.04149e-07	0.000754408	315	54	281	97	0.171429	0.345196	-17.3767
chr1	161606177	-	0.00294406	1.84157e-07	0.0012438	314	33	281	87	0.105096	0.309609	-20.4513
chr1	161606182	-	0.0138341	6.49829e-07	0.00354576	315	32	281	61	0.101587	0.217082	-11.5495
chr10	34225641	-	1.81258e-05	1.81258e-05	0.0440607	150	150	139	123	1	0.884892	11.5108
chr10	103660944	+	0.0213687	6.23193e-06	0.0209665	390	146	382	108	0.374359	0.282723	9.16365
chr10	103660959	+	0.00692503	6.23193e-06	0.0209665	390	140	381	96	0.358974	0.251969	10.7006
chr10	103660960	-	0.0469514	6.23193e-06	0.0209665	345	130	388	119	0.376812	0.306701	7.01106
chr10	103660982	+	0.1644	7.14618e-06	0.0230095	389	205	379	174	0.526992	0.459103	6.78894
chr10	103660983	-	0.0613762	7.14618e-06	0.0230095	348	182	393	177	0.522989	0.450382	7.26068
chr10	103660988	+	0.0020362	1.59014e-05	0.039838	388	173	380	125	0.445876	0.328947	11.6929
chr10	103660989	-	0.00416171	1.59014e-05	0.039838	348	154	396	128	0.442529	0.323232	11.9296
chr10	103660997	+	0.0974391	1.63216e-05	0.0405518	384	171	374	140	0.445312	0.374332	7.09809
chr10	103660998	-	0.106524	1.63216e-05	0.0405518	350	157	395	149	0.448571	0.377215	7.13562
chr10	103661018	+	0.0857186	1.1752e-05	0.0322907	112	55	109	41	0.491071	0.376147	11.4925
chr10	103661019	-	0.0120144	1.1752e-05	0.0322907	349	198	396	181	0.567335	0.457071	11.0265
chr10	103661037	+	0.283851	5.86482e-06	0.020249	111	64	109	55	0.576577	0.504587	7.19894
chr10	103661072	+	0.374859	2.36317e-06	0.0100652	110	71	109	64	0.645455	0.587156	5.82986
chr10	103661518	+	0.133346	1.19292e-05	0.0325951	82	52	77	36	0.634146	0.467532	16.6614
chr10	103661530	+	0.0645121	1.03071e-05	0.0292019	81	54	70	32	0.666667	0.457143	20.9524
chr10	103661539	+	0.0311447	1.03071e-05	0.0292019	81	63	69	37	0.777778	0.536232	24.1546
chr10	103661542	+	0.00930109	1.03071e-05	0.0292019	81	58	69	35	0.716049	0.507246	20.8803
chr10	103661550	+	0.02982	1.03086e-05	0.0292019	81	58	69	32	0.716049	0.463768	25.2281
chr10	103661558	+	0.0333995	1.03086e-05	0.0292019	81	61	69	40	0.753086	0.57971	17.3376
chr10	119818625	-	0.154613	1.65478e-05	0.0408691	118	46	114	55	0.389831	0.482456	-9.26256
chr10	119818634	-	0.17968	1.65478e-05	0.0408691	119	45	114	53	0.378151	0.464912	-8.6761
chr10	119818640	+	0.509205	1.65478e-05	0.0408691	69	20	67	23	0.289855	0.343284	-5.34285
chr10	119818641	-	0.0512415	1.65478e-05	0.0408691	119	41	115	54	0.344538	0.469565	-12.5027
chr10	119818647	-	0.307125	3.83929e-06	0.0146524	119	48	115	54	0.403361	0.469565	-6.62039
chr10	119818657	-	0.121444	3.83929e-06	0.0146524	119	45	115	55	0.378151	0.478261	-10.011
chr10	119818661	-	0.12125	1.62451e-06	0.00740419	119	46	115	56	0.386555	0.486957	-10.0402
chr10	123991617	-	0.00409729	4.04993e-08	0.000349124	112	20	102	3	0.178571	0.0294118	14.916
chr10	123991621	-	0.00447798	1.58334e-08	0.0001534	113	19	102	5	0.168142	0.0490196	11.9122
chr10	123991740	+	0.00167304	1.00253e-11	1.88505e-07	507	32	550	4	0.0631164	0.00727273	5.58436
chr10	123991743	+	0.000566675	1.00253e-11	1.88505e-07	506	30	553	4	0.0592885	0.00723327	5.20553
chr10	123991769	+	0.00149278	1.00253e-11	1.88505e-07	504	38	545	12	0.0753968	0.0220183	5.33785
chr10	123991770	-	0.0119284	1.00253e-11	1.88505e-07	280	25	290	7	0.0892857	0.0241379	6.51478
chr10	123991776	-	0.0869996	1.00253e-11	1.88505e-07	284	24	293	8	0.084507	0.0273038	5.72033
chr10	123991781	+	0.00251475	1.00253e-11	1.88505e-07	498	44	541	12	0.0883534	0.0221811	6.61723
chr10	123991782	-	0.0142176	1.00253e-11	1.88505e-07	286	33	295	8	0.115385	0.0271186	8.8266
chr10	123991788	+	0.00181231	1.00253e-11	1.88505e-07	493	33	537	7	0.0669371	0.0130354	5.39017
chr10	123991789	-	0.0854189	1.00253e-11	1.88505e-07	284	28	294	9	0.0985915	0.0306122	6.79793
chr10	123991790	+	0.00180761	6.61171e-12	1.33632e-07	495	43	538	8	0.0868687	0.0148699	7.19988
chr10	123991791	-	0.438608	6.61171e-12	1.33632e-07	286	26	295	12	0.0909091	0.040678	5.02311
chr10	123991793	+	0.00102635	6.61171e-12	1.33632e-07	493	39	535	7	0.0791075	0.0130841	6.60234
chr10	123991796	+	0.00082246	6.61171e-12	1.33632e-07	494	34	535	6	0.0688259	0.011215	5.7611
chr10	123991797	-	0.0146873	6.61171e-12	1.33632e-07	286	26	295	8	0.0909091	0.0271186	6.37904
chr10	123991803	+	0.00170306	6.61171e-12	1.33632e-07	493	44	532	11	0.0892495	0.0206767	6.85728
chr10	123991804	-	0.113498	6.61171e-12	1.33632e-07	288	29	298	10	0.100694	0.033557	6.71374
chr10	123991805	+	8.23311e-05	6.61171e-12	1.33632e-07	492	35	529	6	0.0711382	0.0113422	5.97961
chr10	123991806	-	0.0797627	6.61171e-12	1.33632e-07	288	26	296	8	0.0902778	0.027027	6.32508
chr10	123991808	+	0.00188501	4.64262e-12	9.9026e-08	395	34	413	6	0.0860759	0.0145278	7.15481
chr10	123991809	-	0.0699032	4.75231e-12	1.00967e-07	289	28	299	8	0.0968858	0.0267559	7.013
chr10	123991827	-	0.12955	3.52729e-12	7.67532e-08	289	49	298	24	0.16955	0.0805369	8.90133
chr10	123991838	+	0.123037	5.69544e-13	1.35397e-08	246	27	263	12	0.109756	0.0456274	6.41287
chr10	123991839	-	0.0138126	4.88054e-13	1.18105e-08	290	28	299	10	0.0965517	0.0334448	6.31069
chr10	123991845	+	0.167014	1.48215e-13	3.86392e-09	246	23	261	11	0.0934959	0.0421456	5.13503
chr10	123991872	+	0.0399045	1.11022e-16	5.12072e-12	245	34	260	17	0.138776	0.0653846	7.33909
chr10	123991877	+	0.0633153	0	0	245	26	259	11	0.106122	0.042471	6.36514
chr10	123991878	-	0.0298805	0	0	361	37	312	15	0.102493	0.0480769	5.44162
chr10	123991881	+	0.0860743	0	0	243	38	259	25	0.156379	0.0965251	5.98535
chr10	123991882	-	0.0453199	0	0	361	50	311	23	0.138504	0.073955	6.45492
chr10	123991890	+	0.075557	0	0	243	23	258	11	0.0946502	0.0426357	5.20145
chr10	123991896	+	0.0410282	1.11022e-16	5.12072e-12	242	25	259	9	0.103306	0.034749	6.85568
chr10	123991903	-	0.04076	1.11022e-16	5.12072e-12	359	29	312	8	0.0807799	0.025641	5.51389
chr10	123991915	-	0.057273	1.11022e-16	5.12072e-12	361	35	312	10	0.0969529	0.0320513	6.49016
chr10	123991932	-	0.0730452	1.11022e-16	5.12072e-12	362	32	312	10	0.0883978	0.0320513	5.63465
chr10	123992060	+	0.089833	9.83477e-07	0.00488367	220	60	184	31	0.272727	0.168478	10.4249
chr10	123992071	+	0.0745644	8.10426e-07	0.00425429	219	56	186	27	0.255708	0.145161	11.0546
chr10	123992092	+	0.406471	2.73589e-06	0.0111091	219	35	185	15	0.159817	0.0810811	7.87363
chr10	123992110	+	0.316113	7.39866e-06	0.0235554	217	34	185	14	0.156682	0.0756757	8.10064
chr10	132913115	+	0.133381	2.39894e-07	0.00157875	238	205	203	142	0.861345	0.699507	16.1837
chr10	132913148	+	0.000650421	6.55688e-07	0.00355566	236	225	201	158	0.95339	0.78607	16.732
chr10	132913157	+	0.0470272	6.55688e-07	0.00355566	236	219	199	152	0.927966	0.763819	16.4147
chr10	132913160	+	0.02394	6.55688e-07	0.00355566	236	218	200	156	0.923729	0.78	14.3729
chr10	132913176	+	0.877956	3.77245e-07	0.00220561	235	211	199	157	0.897872	0.788945	10.8928
chr10	132913177	-	0.0266571	3.77245e-07	0.00220561	204	192	183	140	0.941176	0.765027	17.6149
chr10	132913197	-	0.303872	3.77245e-07	0.00220561	207	194	184	160	0.937198	0.869565	6.76329
chr10	132913206	-	6.79503e-05	3.77245e-07	0.00220561	207	205	187	158	0.990338	0.84492	14.5418
chr10	132913211	-	0.0392617	3.77245e-07	0.00220561	207	201	186	165	0.971014	0.887097	8.39177
chr10	132913234	+	0.172689	3.77245e-07	0.00220561	374	340	367	295	0.909091	0.803815	10.5276
chr10	132913235	-	0.0604182	3.77245e-07	0.00220561	431	411	425	366	0.953596	0.861176	9.24198
chr10	132913247	+	0.239461	3.77245e-07	0.00220561	372	329	366	268	0.884409	0.73224	15.2168
chr10	132913248	-	0.0218816	3.77245e-07	0.00220561	329	297	335	247	0.902736	0.737313	16.5422
chr10	132913266	+	0.0715091	3.77245e-07	0.00220561	373	299	366	236	0.801609	0.644809	15.68
chr10	132913267	-	0.0144723	3.77245e-07	0.00220561	334	275	336	219	0.823353	0.651786	17.1568
chr10	132913305	-	0.0273272	3.77245e-07	0.00220561	335	236	337	182	0.704478	0.540059	16.4418
chr11	400486	+	0.243024	1.19227e-05	0.0325938	196	77	190	116	0.392857	0.610526	-21.7669
chr11	400487	-	0.893588	1.19227e-05	0.0325938	136	69	145	86	0.507353	0.593103	-8.57505
chr11	402971	+	0.0850834	4.68129e-06	0.0170002	113	69	90	72	0.610619	0.8	-18.9381
chr11	402978	+	0.0413109	6.97539e-07	0.00376799	112	83	90	81	0.741071	0.9	-15.8929
chr11	402988	+	0.0301885	5.81749e-07	0.00319042	113	81	90	81	0.716814	0.9	-18.3186
chr11	403003	+	0.0750724	2.46967e-06	0.010264	112	66	88	69	0.589286	0.784091	-19.4805
chr11	403008	+	0.0668155	2.46967e-06	0.010264	112	69	88	72	0.616071	0.818182	-20.211
chr11	2734137	+	0.0299171	5.0976e-08	0.00040042	408	360	381	317	0.882353	0.832021	5.03319
chr11	2734180	+	0.00550846	5.0976e-08	0.00040042	407	361	380	307	0.886978	0.807895	7.90832
chr11	2734262	+	0.0511443	9.29826e-06	0.0272703	421	393	368	319	0.933492	0.866848	6.66439
chr11	2734302	+	0.00220998	7.72305e-06	0.0241326	418	393	361	289	0.940191	0.800554	13.9637
chr11	2734323	+	0.0049282	7.72305e-06	0.0241326	414	364	354	243	0.879227	0.686441	19.2786
chr11	2734333	+	0.119756	7.72305e-06	0.0241326	229	202	174	134	0.882096	0.770115	11.1981
chr11	7088914	-	0.180065	4.61638e-06	0.0168097	119	70	124	85	0.588235	0.685484	-9.72486
chr11	7088917	-	0.152005	4.61638e-06	0.0168097	344	166	346	195	0.482558	0.563584	-8.10257
chr11	7088940	-	0.24391	7.43432e-06	0.0236271	346	245	348	270	0.708092	0.775862	-6.77696
chr11	7088963	-	0.047054	7.43432e-06	0.0236271	348	175	349	214	0.502874	0.613181	-11.0307
chr11	7088965	-	0.0178104	7.43432e-06	0.0236271	348	164	349	204	0.471264	0.584527	-11.3263
chr11	7088975	-	0.222748	1.58105e-06	0.00726748	348	186	350	217	0.534483	0.62	-8.55172
chr11	7088983	-	0.0521782	7.02744e-07	0.00378474	348	205	350	252	0.58908	0.72	-13.092
chr11	7088988	+	0.309871	7.02744e-07	0.00378474	240	120	249	137	0.5	0.550201	-5.02008
chr11	7089002	+	0.109906	4.22505e-07	0.00241712	240	135	250	159	0.5625	0.636	-7.35
chr11	7089040	+	0.0236076	4.22505e-07	0.00241712	239	100	247	129	0.41841	0.522267	-10.3857
chr11	7089041	-	0.0357697	4.22505e-07	0.00241712	133	44	104	49	0.330827	0.471154	-14.0327
chr11	7089044	-	0.129236	4.22505e-07	0.00241712	235	94	210	105	0.4	0.5	-10
chr11	7089047	+	0.00956983	4.22505e-07	0.00241712	238	116	244	150	0.487395	0.614754	-12.7359
chr11	7089048	-	0.0206112	4.22505e-07	0.00241712	243	99	219	115	0.407407	0.525114	-11.7707
chr11	7089054	-	0.000928423	3.72902e-07	0.00220561	244	132	220	153	0.540984	0.695455	-15.4471
chr11	7089063	-	0.0414756	3.72902e-07	0.00220561	245	116	220	131	0.473469	0.595455	-12.1985
chr11	7089070	-	0.0433604	3.72902e-07	0.00220561	246	110	222	126	0.447154	0.567568	-12.0413
chr11	7089073	-	0.0227988	3.72902e-07	0.00220561	245	134	223	150	0.546939	0.672646	-12.5707
chr11	7089081	-	0.0238964	3.72902e-07	0.00220561	246	127	224	147	0.51626	0.65625	-13.999
chr11	7089091	-	0.0341088	3.72902e-07	0.00220561	246	116	224	133	0.471545	0.59375	-12.2205
chr11	7089101	-	0.0217072	3.72902e-07	0.00220561	246	119	222	132	0.48374	0.594595	-11.0855
chr11	7089105	-	0.10253	2.71714e-07	0.00173115	246	133	224	140	0.54065	0.625	-8.43496
chr11	7089109	-	0.0108464	2.71714e-07	0.00173115	246	125	224	141	0.50813	0.629464	-12.1334
chr11	7089170	+	0.051122	6.21475e-06	0.0209665	122	69	127	87	0.565574	0.685039	-11.9466
chr11	7089176	+	0.0176236	6.21475e-06	0.0209665	121	49	127	71	0.404959	0.559055	-15.4096
chr11	7089179	+	0.0268258	1.27891e-05	0.0338477	122	68	127	89	0.557377	0.700787	-14.341
chr11	7089191	+	0.0751545	1.78471e-05	0.043442	121	82	126	98	0.677686	0.777778	-10.0092
chr11	45650067	+	0.124732	3.13789e-06	0.0124878	392	297	376	253	0.757653	0.672872	8.47807
chr11	45650076	+	0.00723574	3.13789e-06	0.0124878	396	199	379	144	0.502525	0.379947	12.2578
chr11	45650077	-	0.000739962	3.13789e-06	0.0124878	350	170	383	125	0.485714	0.326371	15.9344
chr11	45650094	+	0.146011	3.13789e-06	0.0124878	396	315	376	280	0.795455	0.744681	5.07737
chr11	45650095	-	0.14927	3.13789e-06	0.0124878	358	274	389	264	0.765363	0.678663	8.66999
chr11	45650101	+	0.18091	3.13789e-06	0.0124878	395	262	376	228	0.663291	0.606383	5.69082
chr11	45650113	+	0.0528897	3.13789e-06	0.0124878	389	312	373	266	0.802057	0.713137	8.89198
chr11	45650114	-	0.034044	3.13789e-06	0.0124878	360	285	388	265	0.791667	0.68299	10.8677
chr11	45650118	+	0.0724859	3.13789e-06	0.0124878	389	216	371	176	0.55527	0.474394	8.08764
chr11	45650119	-	0.000117674	3.13789e-06	0.0124878	360	209	390	143	0.580556	0.366667	21.3889
chr11	45650143	-	0.083771	3.13789e-06	0.0124878	359	184	391	166	0.512535	0.424552	8.79824
chr11	45650168	+	0.0508144	5.62522e-07	0.0031039	137	73	117	48	0.532847	0.410256	12.259
chr11	45650173	+	0.0977288	5.62522e-07	0.0031039	137	85	117	59	0.620438	0.504274	11.6164
chr11	45650178	+	0.0282353	5.09842e-07	0.0028372	137	107	117	74	0.781022	0.632479	14.8543
chr11	45650180	+	0.00230417	5.09842e-07	0.0028372	137	120	117	79	0.875912	0.675214	20.0699
chr11	45650190	+	0.255782	5.09842e-07	0.0028372	137	90	117	69	0.656934	0.589744	6.71907
chr11	45650195	+	0.0668965	5.09842e-07	0.0028372	137	79	117	54	0.576642	0.461538	11.5104
chr11	45650197	+	0.0057041	5.09842e-07	0.0028372	137	101	117	67	0.737226	0.57265	16.4577
chr11	45650213	+	0.0196979	9.83159e-08	0.000715846	135	39	115	19	0.288889	0.165217	12.3671
chr11	47427158	+	0.185615	1.8252e-06	0.00815802	331	57	266	67	0.172205	0.25188	-7.96743
chr11	47427188	+	0.0959428	1.72344e-06	0.00781551	333	75	266	92	0.225225	0.345865	-12.0639
chr11	47427194	+	0.0105171	6.47172e-06	0.0213996	332	111	266	142	0.334337	0.533835	-19.9497
chr11	47427211	+	0.0225224	6.47172e-06	0.0213996	330	70	264	91	0.212121	0.344697	-13.2576
chr11	47427217	+	0.0555845	6.47172e-06	0.0213996	329	88	262	106	0.267477	0.40458	-13.7103
chr11	47427219	+	0.0367426	6.47172e-06	0.0213996	329	91	262	111	0.276596	0.423664	-14.7068
chr11	47427280	-	0.0805348	6.47172e-06	0.0213996	330	92	299	125	0.278788	0.41806	-13.9272
chr11	47427336	-	0.0363392	6.47172e-06	0.0213996	329	237	303	263	0.720365	0.867987	-14.7622
chr11	47427343	+	0.149618	6.47172e-06	0.0213996	98	66	86	71	0.673469	0.825581	-15.2112
chr11	47427344	-	0.00301331	6.47172e-06	0.0213996	330	232	303	252	0.70303	0.831683	-12.8653
chr11	47427363	+	0.817227	7.36114e-06	0.0234498	98	55	86	55	0.561224	0.639535	-7.83104
chr11	62602514	+	0.0726487	1.50106e-05	0.0379972	269	19	281	36	0.070632	0.128114	-5.74819
chr11	62602551	+	0.0226575	1.79643e-05	0.0437074	308	27	315	55	0.0876623	0.174603	-8.69408
chr11	62602562	+	0.00402636	1.46086e-05	0.0372387	308	32	314	68	0.103896	0.216561	-11.2664
chr11	62602581	+	0.0526902	8.99787e-06	0.0268218	305	36	313	62	0.118033	0.198083	-8.00503
chr11	62602590	+	0.00247482	1.17112e-05	0.0322443	304	41	310	83	0.134868	0.267742	-13.2874
chr11	62602597	+	0.00856369	1.17112e-05	0.0322443	301	43	311	82	0.142857	0.263666	-12.0808
chr11	62602602	+	0.00653568	1.91876e-05	0.0460607	297	37	305	71	0.124579	0.232787	-10.8208
chr11	75584544	+	0.000289355	6.20284e-06	0.0209665	278	229	257	174	0.823741	0.677043	14.6698
chr11	75584549	+	0.0204587	6.20284e-06	0.0209665	278	163	257	118	0.586331	0.459144	12.7187
chr11	75584554	+	0.162957	6.20284e-06	0.0209665	278	190	256	160	0.683453	0.625	5.84532
chr11	75584641	-	0.426029	6.20284e-06	0.0209665	124	88	123	80	0.709677	0.650407	5.92709
chr11	132093921	+	0.0839056	1.28359e-06	0.00603379	213	169	201	129	0.793427	0.641791	15.1636
chr11	132093960	+	0.162886	1.28359e-06	0.00603379	213	172	201	137	0.807512	0.681592	12.592
chr11	132093968	+	0.0419483	1.28359e-06	0.00603379	213	151	201	110	0.70892	0.547264	16.1657
chr11	132093969	-	0.00736725	1.28359e-06	0.00603379	102	73	94	44	0.715686	0.468085	24.7601
chr11	132094016	-	0.00723335	1.28359e-06	0.00603379	132	94	126	61	0.712121	0.484127	22.7994
chr11	132094036	-	0.0168111	1.28359e-06	0.00603379	132	104	126	70	0.787879	0.555556	23.2323
chr11	132094039	-	0.00878848	1.28359e-06	0.00603379	132	94	126	61	0.712121	0.484127	22.7994
chr11	133833185	+	0.0218355	2.12156e-06	0.00929292	150	90	129	101	0.6	0.782946	-18.2946
chr11	133833195	+	0.157212	2.12156e-06	0.00929292	150	111	129	108	0.74	0.837209	-9.72093
chr11	133833198	+	0.0014039	2.12156e-06	0.00929292	150	98	129	113	0.653333	0.875969	-22.2636
chr11	133833321	-	0.0108817	3.14447e-07	0.00197543	168	96	131	100	0.571429	0.763359	-19.193
chr11	133833330	-	0.0297282	1.69443e-07	0.00114873	168	102	131	103	0.607143	0.78626	-17.9117
chr11	133833341	-	0.0148398	3.47043e-07	0.00212817	168	100	131	107	0.595238	0.816794	-22.1556
chr11	133833377	+	0.146791	2.2501e-07	0.00148988	129	112	142	133	0.868217	0.93662	-6.84027
chr11	133833423	-	0.321735	2.10136e-05	0.0486481	137	101	160	126	0.737226	0.7875	-5.02737
chr11	133833457	-	0.0611455	1.33056e-05	0.0347882	161	134	178	161	0.832298	0.904494	-7.21962
chr11	133833461	+	0.0179898	1.33056e-05	0.0347882	101	74	94	86	0.732673	0.914894	-18.222
chr11	133833472	+	0.0108274	2.16206e-05	0.0496545	101	75	94	90	0.742574	0.957447	-21.4873
chr11	133833478	+	0.270705	2.16206e-05	0.0496545	101	73	94	81	0.722772	0.861702	-13.893
chr12	108701235	+	0.00886464	8.40717e-07	0.00433812	207	133	197	150	0.642512	0.761421	-11.8909
chr12	108701267	+	0.160195	8.40717e-07	0.00433812	207	146	197	154	0.705314	0.781726	-7.64119
chr12	108701286	+	0.000756546	8.40717e-07	0.00433812	206	152	197	177	0.737864	0.898477	-16.0613
chr12	108701301	+	0.000283721	4.84713e-06	0.0173687	202	124	194	152	0.613861	0.783505	-16.9644
chr12	110230035	+	0.138192	1.21664e-06	0.0058464	54	48	88	85	0.888889	0.965909	-7.70202
chr12	110230039	+	0.138388	1.21664e-06	0.0058464	54	45	87	82	0.833333	0.942529	-10.9195
chr12	110230041	+	0.00458113	1.21664e-06	0.0058464	54	44	88	85	0.814815	0.965909	-15.1094
chr12	110230051	+	0.000535536	1.21664e-06	0.0058464	54	39	88	84	0.722222	0.954545	-23.2323
chr12	110230079	+	0.0222427	1.21664e-06	0.0058464	54	42	88	83	0.777778	0.943182	-16.5404
chr12	110230084	+	0.0370389	1.21664e-06	0.0058464	54	35	88	79	0.648148	0.897727	-24.9579
chr12	110230088	+	0.0618335	1.21664e-06	0.0058464	54	40	88	81	0.740741	0.920455	-17.9714
chr12	110230095	+	0.00359673	1.21664e-06	0.0058464	54	38	88	84	0.703704	0.954545	-25.0842
chr12	117040674	+	0.0599153	5.14201e-06	0.0179951	445	329	368	247	0.739326	0.671196	6.81302
chr12	117040675	-	0.204369	5.14201e-06	0.0179951	357	241	359	261	0.67507	0.727019	-5.19495
chr12	117040688	+	0.152795	5.14201e-06	0.0179951	289	167	269	173	0.577855	0.643123	-6.5268
chr12	117040706	+	0.0044517	5.14201e-06	0.0179951	289	84	271	111	0.290657	0.409594	-11.8937
chr12	117040716	+	0.0050939	5.14201e-06	0.0179951	287	80	271	110	0.278746	0.405904	-12.7158
chr12	117040726	+	0.0380678	5.14201e-06	0.0179951	288	63	271	88	0.21875	0.324723	-10.5973
chr12	117040727	-	0.113282	5.14201e-06	0.0179951	490	124	497	154	0.253061	0.309859	-5.67979
chr12	117040733	+	0.0442415	5.14201e-06	0.0179951	288	88	271	109	0.305556	0.402214	-9.66585
chr12	117040797	-	0.0702863	1.28751e-05	0.0340418	508	58	516	91	0.114173	0.176357	-6.21834
chr12	130686636	-	0.275283	2.87327e-06	0.0116233	306	227	267	212	0.74183	0.794007	-5.21774
chr12	130686646	+	0.00577914	1.33561e-06	0.00621873	263	194	195	166	0.737643	0.851282	-11.3639
chr12	130686653	+	0.0145951	1.33561e-06	0.00621873	264	213	196	175	0.806818	0.892857	-8.6039
chr12	130686655	+	0.00607202	1.33561e-06	0.00621873	265	224	196	182	0.845283	0.928571	-8.32884
chr12	130686681	+	0.0551593	7.71301e-07	0.00407667	265	171	195	145	0.645283	0.74359	-9.83067
chr12	130686689	+	0.0874342	8.26431e-08	0.00061345	264	206	194	164	0.780303	0.845361	-6.50578
chr12	130686703	+	0.0105159	6.79566e-08	0.000519385	263	172	195	149	0.653992	0.764103	-11.011
chr12	130686709	+	0.153085	6.79566e-08	0.000519385	258	147	195	125	0.569767	0.641026	-7.12582
chr12	130686728	-	0.108126	2.11128e-08	0.000196682	315	149	290	170	0.473016	0.586207	-11.3191
chr12	130686735	-	0.299751	2.11128e-08	0.000196682	317	170	291	174	0.536278	0.597938	-6.16605
chr12	130686754	-	0.185367	8.71543e-09	8.8573e-05	316	154	293	163	0.487342	0.556314	-6.89722
chr12	130686757	-	0.130832	8.71543e-09	8.8573e-05	320	102	293	112	0.31875	0.382253	-6.35026
chr12	130686760	-	0.054399	8.71543e-09	8.8573e-05	317	97	292	116	0.305994	0.39726	-9.12666
chr12	130686791	+	0.207883	8.71543e-09	8.8573e-05	443	148	362	156	0.334086	0.430939	-9.68534
chr12	130686792	-	0.189255	8.71543e-09	8.8573e-05	320	118	293	128	0.36875	0.43686	-6.81101
chr12	130686825	+	0.0237462	8.71543e-09	8.8573e-05	439	137	362	159	0.312073	0.439227	-12.7154
chr12	130686830	+	0.0390112	1.57225e-08	0.0001534	440	176	361	180	0.4	0.498615	-9.8615
chr12	130686841	+	0.031546	1.29449e-08	0.000128886	438	157	358	168	0.358447	0.469274	-11.0826
chr12	130686863	+	0.239917	9.45431e-07	0.00478835	195	53	126	42	0.271795	0.333333	-6.15385
chr12	130686885	-	0.201591	9.28533e-07	0.00472714	268	138	211	121	0.514925	0.57346	-5.85343
chr12	130686899	-	0.006285	1.69278e-06	0.00768292	312	163	240	156	0.522436	0.65	-12.7564
chr12	130686912	-	0.0235992	1.02039e-05	0.0289968	312	159	240	154	0.509615	0.641667	-13.2051
chr12	130686937	-	0.0529781	1.35913e-05	0.03511	314	161	240	146	0.512739	0.608333	-9.55945
chr12	131681747	+	0.251007	1.53154e-09	1.98675e-05	374	216	343	167	0.57754	0.48688	9.06596
chr12	131681806	+	0.000458969	1.53154e-09	1.98675e-05	633	441	611	359	0.696682	0.587561	10.9121
chr12	131681807	-	0.00250139	1.53154e-09	1.98675e-05	360	136	360	83	0.377778	0.230556	14.7222
chr12	131681826	+	0.0133445	1.53154e-09	1.98675e-05	635	507	611	440	0.798425	0.720131	7.82943
chr12	131681827	-	0.00746683	1.53154e-09	1.98675e-05	161	92	190	74	0.571429	0.389474	18.1955
chr12	131681835	+	0.00340499	1.53154e-09	1.98675e-05	634	495	610	409	0.780757	0.670492	11.0265
chr12	131681836	-	0.0131339	1.53154e-09	1.98675e-05	204	106	234	83	0.519608	0.354701	16.4907
chr12	131681842	+	0.00447383	1.53154e-09	1.98675e-05	632	502	605	417	0.794304	0.689256	10.5048
chr12	131681843	-	0.00646305	1.53154e-09	1.98675e-05	204	122	233	89	0.598039	0.381974	21.6065
chr12	131681878	+	0.063678	1.53154e-09	1.98675e-05	340	286	311	244	0.841176	0.784566	5.66106
chr12	131681879	-	0.0794256	1.53154e-09	1.98675e-05	204	131	234	130	0.642157	0.555556	8.66013
chr12	131681895	-	0.064076	1.53154e-09	1.98675e-05	205	140	234	136	0.682927	0.581197	10.173
chr12	132392881	-	0.439981	3.63105e-07	0.00220561	60	47	54	46	0.783333	0.851852	-6.85185
chr12	132392895	-	0.00302498	3.63105e-07	0.00220561	60	45	54	51	0.75	0.944444	-19.4444
chr12	132392928	-	0.094665	3.75329e-07	0.00220561	60	48	55	50	0.8	0.909091	-10.9091
chr12	132392931	-	0.000206698	3.75329e-07	0.00220561	60	43	55	53	0.716667	0.963636	-24.697
chr12	132392935	-	0.00345989	3.75329e-07	0.00220561	60	37	55	47	0.616667	0.854545	-23.7879
chr12	132392939	-	0.00353817	3.75329e-07	0.00220561	60	43	55	51	0.716667	0.927273	-21.0606
chr12	132392947	-	0.0910229	3.75329e-07	0.00220561	60	45	55	48	0.75	0.872727	-12.2727
chr12	132393044	+	0.360783	3.75329e-07	0.00220561	33	31	41	36	0.939394	0.878049	6.13452
chr13	20415210	-	0.216107	3.93591e-08	0.000339838	384	226	407	268	0.588542	0.658477	-6.9935
chr13	20415213	+	0.152172	1.60276e-08	0.00015445	282	72	255	87	0.255319	0.341176	-8.58573
chr13	20415274	+	0.348815	2.92815e-08	0.00026424	280	90	252	94	0.321429	0.373016	-5.15873
chr13	20415285	+	0.394397	2.9578e-07	0.00186903	135	50	122	55	0.37037	0.45082	-8.04493
chr13	20415348	-	0.302978	1.58844e-07	0.00107958	182	77	167	61	0.423077	0.365269	5.78075
chr13	20415362	-	0.382644	2.18742e-07	0.00145015	208	144	185	118	0.692308	0.637838	5.44699
chr13	58632747	+	0.0101307	1.52024e-09	1.98675e-05	234	214	200	195	0.91453	0.975	-6.04701
chr14	77199865	-	0.244777	4.30429e-06	0.0158986	32	29	44	35	0.90625	0.795455	11.0795
chr14	77203233	+	0.246271	4.30429e-06	0.0158986	61	49	73	64	0.803279	0.876712	-7.34336
chr15	66553892	+	0.0269631	7.36008e-06	0.0234498	43	43	53	49	1	0.924528	7.54717
chr15	66562653	-	0.0237764	9.886e-06	0.0283019	45	45	35	32	1	0.914286	8.57143
chr15	66563913	-	0.00594669	2.12329e-07	0.00141285	268	214	280	250	0.798507	0.892857	-9.43497
chr15	72476456	+	0.253959	2.00847e-05	0.0478659	136	20	105	22	0.147059	0.209524	-6.2465
chr15	72476480	+	0.27392	2.00847e-05	0.0478659	135	67	105	44	0.496296	0.419048	7.72487
chr16	2482899	-	0.289346	1.44271e-05	0.0370033	81	72	82	78	0.888889	0.95122	-6.23306
chr16	66363034	+	0.0016799	9.85602e-08	0.000715846	488	437	450	428	0.895492	0.951111	-5.56193
chr16	66366501	-	0.453708	2.57852e-08	0.000234651	41	13	43	17	0.317073	0.395349	-7.82757
chr16	66372482	-	0.0847719	2.155e-08	0.000199817	149	141	138	123	0.946309	0.891304	5.50044
chr16	75267443	+	0.136858	9.4767e-06	0.0275279	72	69	88	79	0.958333	0.897727	6.06061
chr16	86496402	-	0.0305751	3.85597e-06	0.0147056	174	35	157	18	0.201149	0.11465	8.64997
chr17	64779512	-	0.300681	2.07206e-05	0.0482179	38	2	53	6	0.0526316	0.113208	-6.0576
chr17	75272227	-	0.276337	1.62028e-05	0.0403123	79	58	63	51	0.734177	0.809524	-7.53466
chr18	48045179	+	0.151286	3.82556e-06	0.0146207	218	178	220	192	0.816514	0.872727	-5.62135
chr18	48045304	-	0.0968038	3.82556e-06	0.0146207	160	149	172	151	0.93125	0.877907	5.3343
chr18	48129728	+	0.490556	5.17364e-14	1.38901e-09	144	82	133	68	0.569444	0.511278	5.81662
chr18	48129901	-	0.029932	1.22125e-15	4.67402e-11	116	98	98	92	0.844828	0.938776	-9.39479
chr18	48129910	-	0.201051	1.22125e-15	4.67402e-11	116	81	98	76	0.698276	0.77551	-7.72343
chr18	48134720	-	0.16705	0	0	216	166	156	129	0.768519	0.826923	-5.84046
chr18	48135627	+	0.0557435	0	0	57	25	69	19	0.438596	0.275362	16.3234
chr19	2602565	-	0.0609362	8.89141e-06	0.026716	33	33	43	40	1	0.930233	6.97674
chr19	2603096	-	0.117978	2.02137e-05	0.0478849	32	32	39	37	1	0.948718	5.12821
chr19	2603152	-	0.117983	2.02137e-05	0.0478849	32	32	39	37	1	0.948718	5.12821
chr19	2603159	-	0.223967	8.44942e-06	0.0258192	32	31	39	35	0.96875	0.897436	7.13141
chr19	4050355	+	0.238159	3.25461e-06	0.0128199	48	47	42	39	0.979167	0.928571	5.05952
chr19	4050424	+	0.331907	3.25461e-06	0.0128199	96	63	93	68	0.65625	0.731183	-7.49328
chr19	4050776	-	0.160044	4.66142e-06	0.0169394	99	84	83	76	0.848485	0.915663	-6.71778
chr19	4052693	-	0.0329332	3.66787e-06	0.0141483	120	68	134	58	0.566667	0.432836	13.3831
chr19	4052703	-	0.329827	5.20493e-06	0.01818	120	66	133	65	0.55	0.488722	6.12782
chr19	4052708	-	0.127651	1.08633e-05	0.0302649	123	58	135	51	0.471545	0.377778	9.37669
chr19	11924202	+	0.121711	1.30984e-05	0.03443	354	64	377	44	0.180791	0.116711	6.40801
chr19	11924206	+	0.0146653	1.30984e-05	0.03443	356	87	377	61	0.244382	0.161804	8.25783
chr19	11925085	-	0.0330051	1.30984e-05	0.03443	61	8	70	2	0.131148	0.0285714	10.2576
chr19	18436843	-	0.095777	8.36275e-06	0.0256124	334	203	307	206	0.607784	0.67101	-6.32253
chr19	18436861	-	0.081801	8.36275e-06	0.0256124	337	92	312	108	0.272997	0.346154	-7.31568
chr19	38929932	+	0.0872647	1.60683e-05	0.0400861	77	56	67	39	0.727273	0.58209	14.5183
chr19	38929933	-	0.0426205	1.60683e-05	0.0400861	514	297	506	254	0.577821	0.501976	7.58447
chr19	50228145	+	0.88958	1.50259e-05	0.0379972	36	35	37	34	0.972222	0.918919	5.33033
chr19	50228427	-	0.6838	1.50259e-05	0.0379972	44	29	55	45	0.659091	0.818182	-15.9091
chr19	55664295	-	0.0784165	1.85164e-05	0.044708	54	53	51	44	0.981481	0.862745	11.8736
chr2	61250997	+	0.39438	9.62023e-06	0.027777	33	27	37	27	0.818182	0.72973	8.84521
chr2	61251005	+	0.591889	8.74602e-06	0.0265829	33	26	37	31	0.787879	0.837838	-4.9959
chr2	61307716	-	0.0921113	4.76438e-10	7.30417e-06	32	32	32	30	1	0.9375	6.25
chr2	61320902	-	0.0842465	1.4766e-14	4.5019e-10	101	95	91	91	0.940594	1	-5.94059
chr2	65578440	+	0.0492258	2.17616e-05	0.0499087	32	23	38	18	0.71875	0.473684	24.5066
chr2	158861150	-	0.0950047	5.5112e-09	5.99613e-05	86	75	107	101	0.872093	0.943925	-7.18322
chr2	231595032	+	0.20201	4.25791e-06	0.0158327	374	190	335	128	0.508021	0.38209	12.5932
chr2	231595033	-	0.233168	6.68239e-06	0.0219885	344	189	356	123	0.549419	0.345506	20.3913
chr2	231597281	+	0.505319	1.0811e-05	0.0302127	43	35	32	24	0.813953	0.75	6.39535
chr2	231597339	-	0.299078	1.0811e-05	0.0302127	40	36	46	44	0.9	0.956522	-5.65217
chr2	239946400	-	0.0390886	9.21282e-07	0.00469465	234	217	221	216	0.92735	0.977376	-5.00251
chr2	239947060	+	0.0217747	5.11034e-07	0.0028372	40	40	30	27	1	0.9	10
chr2	239947439	-	0.28842	8.50543e-07	0.00435494	30	26	35	33	0.866667	0.942857	-7.61905
chr2	239947467	-	0.580041	8.50543e-07	0.00435494	30	25	35	31	0.833333	0.885714	-5.2381
chr2	239947598	-	0.300354	8.50543e-07	0.00435494	190	70	185	98	0.368421	0.52973	-16.1309
chr2	239951826	-	0.961847	3.82187e-07	0.00222726	197	182	192	167	0.923858	0.869792	5.40662
chr2	239951907	+	0.0157908	3.39119e-06	0.01329	162	158	168	154	0.975309	0.916667	5.8642
chr2	239952764	-	0.0681492	1.97747e-05	0.0472096	100	99	85	79	0.99	0.929412	6.05882
chr20	50459939	+	0.351836	1.76312e-05	0.043039	77	68	69	57	0.883117	0.826087	5.70299
chr20	50460287	+	0.133911	5.87971e-06	0.0202874	33	26	31	29	0.787879	0.935484	-14.7605
chr20	59559712	+	0.00101113	8.28217e-07	0.00433812	91	91	104	94	1	0.903846	9.61538
chr20	59560054	-	0.104436	6.56256e-07	0.00355566	62	56	68	66	0.903226	0.970588	-6.73624
chr20	59562671	+	0.212797	1.2764e-06	0.00603379	57	41	48	29	0.719298	0.604167	11.5132
chr20	61882604	+	0.250795	3.94448e-07	0.00228637	76	66	135	124	0.868421	0.918519	-5.00975
chr21	13980213	+	0.00867107	3.97893e-06	0.0151105	77	7	67	18	0.0909091	0.268657	-17.7748
chr21	13980219	+	0.132224	2.42917e-06	0.0101227	77	8	67	13	0.103896	0.19403	-9.01337
chr21	45384115	-	0.0268345	2.2191e-06	0.00957254	264	199	220	185	0.753788	0.840909	-8.71212
chr21	45594712	+	0.245867	2.45033e-07	0.0015817	39	30	37	24	0.769231	0.648649	12.0582
chr21	45594778	+	0.258703	2.45033e-07	0.0015817	242	54	249	70	0.22314	0.281124	-5.7984
chr22	43225571	+	0.408841	2.48929e-09	3.08103e-05	169	152	33	28	0.899408	0.848485	5.09234
chr22	43225697	-	0.00140991	2.48929e-09	3.08103e-05	219	192	183	177	0.876712	0.967213	-9.05008
chr22	46587396	-	0.328633	9.25579e-06	0.0272049	314	69	290	49	0.219745	0.168966	5.07797
chr22	46587400	-	0.0839407	9.25579e-06	0.0272049	316	97	291	63	0.306962	0.216495	9.04672
chr22	46587593	-	0.070602	2.06797e-05	0.0482179	428	232	386	167	0.542056	0.432642	10.9414
chr22	46587639	+	0.16525	2.06797e-05	0.0482179	55	27	62	39	0.490909	0.629032	-13.8123
chr22	46587848	-	0.108057	1.73e-05	0.0424225	81	2	80	8	0.0246914	0.1	-7.53086
chr22	46587854	-	0.119281	1.73e-05	0.0424225	81	15	80	7	0.185185	0.0875	9.76852
chr3	47325862	-	0.0233735	1.49344e-06	0.00687651	128	120	107	106	0.9375	0.990654	-5.31542
chr3	47343631	+	0.0370276	6.29795e-06	0.0209793	144	130	141	137	0.902778	0.971631	-6.88534
chr3	47343761	+	0.0561758	2.01319e-06	0.00891958	73	68	45	45	0.931507	1	-6.84932
chr3	47344042	-	0.0331414	3.15036e-06	0.0125097	59	56	65	65	0.949153	1	-5.08475
chr3	47344058	-	0.232451	4.01138e-06	0.015223	59	55	65	55	0.932203	0.846154	8.60495
chr3	81169251	+	0.130173	1.3452e-05	0.0349429	42	41	39	35	0.97619	0.897436	7.87546
chr3	81169823	-	0.531215	7.59465e-06	0.0239113	42	30	49	32	0.714286	0.653061	6.12245
chr3	81169860	-	0.0552936	1.24939e-05	0.0333444	42	37	49	35	0.880952	0.714286	16.6667
chr3	81169872	-	0.17195	1.24939e-05	0.0333444	42	39	49	41	0.928571	0.836735	9.18367
chr3	81181167	+	0.136122	1.24939e-05	0.0333444	93	89	99	88	0.956989	0.888889	6.81004
chr3	81182281	-	0.0234851	1.24939e-05	0.0333444	426	103	368	120	0.241784	0.326087	-8.43029
chr3	183776202	-	0.102727	2.04886e-06	0.00901103	104	27	100	44	0.259615	0.44	-18.0385
chr4	121870087	-	0.430268	1.36282e-07	0.000933298	70	61	103	95	0.871429	0.92233	-5.09015
chr4	155081382	+	0.00360899	1.33345e-06	0.00621873	516	473	528	454	0.916667	0.859848	5.68182
chr4	155110176	+	0.17161	3.75056e-11	6.59271e-07	163	139	141	128	0.852761	0.907801	-5.50407
chr4	155116866	+	0.103194	3.32401e-13	8.38214e-09	213	184	227	183	0.86385	0.806167	5.76824
chr4	155137317	+	0.576206	8.66751e-13	1.99887e-08	540	246	395	202	0.455556	0.511392	-5.58368
chr4	179721309	+	0.0532143	9.56026e-06	0.0276728	75	66	76	58	0.88	0.763158	11.6842
chr5	50923684	+	0.026721	1.07709e-05	0.0301946	121	113	116	98	0.933884	0.844828	8.90567
chr5	50923922	+	0.184795	7.32687e-06	0.0233958	80	74	87	85	0.925	0.977011	-5.20115
chr5	50924213	-	0.345074	5.96692e-06	0.0203669	34	31	45	37	0.911765	0.822222	8.95425
chr5	135534631	+	0.0331155	5.05583e-07	0.00283317	62	1	44	5	0.016129	0.113636	-9.75073
chr5	179428052	+	0.0346569	1.25931e-05	0.0334768	262	238	219	210	0.908397	0.958904	-5.05072
chr5	179428460	-	0.116401	2.4939e-07	0.00159646	97	95	82	76	0.979381	0.926829	5.25522
chr5	179428512	-	0.0183773	2.00033e-07	0.00134095	97	95	83	74	0.979381	0.891566	8.78152
chr6	13872829	+	0.185205	2.05787e-05	0.0482179	39	3	41	8	0.0769231	0.195122	-11.8199
chr6	169167692	-	0.0150193	2.31223e-10	3.68077e-06	234	197	225	206	0.84188	0.915556	-7.36752
chr6	169168979	-	0.00662967	1.72085e-14	5.15913e-10	278	265	252	223	0.953237	0.884921	6.83168
chr6	169168986	-	0.0025492	2.13163e-14	6.25173e-10	278	271	252	231	0.97482	0.916667	5.81535
chr6	169171398	+	0.0372482	3.66374e-15	1.22044e-10	45	42	64	64	0.933333	1	-6.66667
chr6	169172156	+	0.0502425	1.3002e-10	2.16556e-06	44	41	38	38	0.931818	1	-6.81818
chr6	169186466	+	0.0204617	1.25719e-05	0.0334632	122	120	100	84	0.983607	0.84	14.3607
chr6	169191912	+	0.00150657	9.87391e-07	0.00488395	75	75	98	88	1	0.897959	10.2041
chr6	169192071	+	0.203497	9.50318e-07	0.00478835	69	63	86	83	0.913043	0.965116	-5.20728
chr6	169192229	-	0.508634	1.22666e-05	0.0333312	209	206	182	168	0.985646	0.923077	6.2569
chr6	169192380	-	0.0112195	1.08773e-05	0.0302726	107	103	84	72	0.962617	0.857143	10.5474
chr7	130952295	-	0.0541945	7.69172e-06	0.0240904	107	94	121	115	0.878505	0.950413	-7.19086
chr7	140114774	+	0.00922945	5.44485e-06	0.0189078	37	37	57	50	1	0.877193	12.2807
chr7	141138355	+	0.0176899	6.80459e-08	0.000519385	87	79	77	76	0.908046	0.987013	-7.8967
chr7	141157757	+	0.28843	1.09372e-05	0.0302833	30	26	35	33	0.866667	0.942857	-7.61905
chr7	141158314	+	0.013903	6.09079e-06	0.020685	215	208	216	197	0.967442	0.912037	5.54048
chr7	157682228	+	0.254177	2.13318e-05	0.0491569	378	171	385	153	0.452381	0.397403	5.49784
chr7	158505750	+	0.477765	4.89437e-06	0.0174223	110	109	105	98	0.990909	0.933333	5.75758
chr7	158505787	+	0.0600465	4.89437e-06	0.0174223	56	50	49	48	0.892857	0.979592	-8.67347
chr8	55059587	-	0.0738014	1.26702e-05	0.033599	100	92	58	57	0.92	0.982759	-6.27586
chr8	79808370	+	0.25404	1.18949e-12	2.70845e-08	60	53	40	38	0.883333	0.95	-6.66667
chr8	79808626	-	0.136456	1.88372e-09	2.42033e-05	35	30	43	41	0.857143	0.953488	-9.63455
chr8	79813320	+	0.0354971	7.26727e-10	1.03204e-05	52	49	55	55	0.942308	1	-5.76923
chr8	101442983	+	0.260359	9.84862e-07	0.00488367	37	34	40	39	0.918919	0.975	-5.60811
chr8	101443027	+	0.178456	9.84862e-07	0.00488367	37	36	40	36	0.972973	0.9	7.2973
chr8	101443036	+	0.102336	9.84862e-07	0.00488367	37	37	40	38	1	0.95	5
chr9	41862660	+	0.0529522	2.11775e-12	4.74203e-08	133	130	107	99	0.977444	0.925234	5.221
chr9	41862743	+	0.387887	1.88738e-15	6.83565e-11	208	151	195	119	0.725962	0.610256	11.5705
chr9	41862750	+	0.706551	1.88738e-15	6.83565e-11	167	98	161	110	0.586826	0.68323	-9.64035
chr9	41882564	+	0.562683	0	0	160	93	142	93	0.58125	0.65493	-7.36796
chr9	79817609	-	0.198575	7.47016e-06	0.0237102	32	25	32	29	0.78125	0.90625	-12.5
chr9	79817666	-	0.00721317	4.08886e-06	0.0154953	32	26	32	32	0.8125	1	-18.75
chr9	79817791	+	0.103496	4.88962e-06	0.0174223	251	227	255	216	0.904382	0.847059	5.73236
chr9	136641222	-	0.0612806	1.67303e-05	0.0411879	42	42	31	29	1	0.935484	6.45161
chr9	136641229	-	0.0465277	1.67303e-05	0.0411879	50	50	42	39	1	0.928571	7.14286
chr9	136852915	-	0.209153	1.45872e-05	0.0372017	58	53	69	58	0.913793	0.84058	7.32134
chr9	136854232	-	0.0162848	9.13065e-06	0.0270582	180	155	179	169	0.861111	0.944134	-8.3023
chr9	136854286	+	0.0629267	1.40917e-05	0.0361773	383	332	314	256	0.866841	0.815287	5.15541
