# Supplementary material for: DNA methylation signatures in human neonatal blood following maternal antenatal corticosteroid treatment
Source: Transl Psychiatry. 2022 Mar 31;12:132. doi: 10.1038/s41398-022-01902-4 (PMC8967826; doi:10.1038/s41398-022-01902-4)
Supplement: Supplementary file 2 — Supplementary Table 2 [file 41398_2022_1902_MOESM2_ESM.xlsx]

## Sheet: Sheet1
Genes associated with differentially methylated sites
ACAP3
ACP2
ADPGK
AGK
AJM1
AKNAD1
ANAPC2
ANKRD65
ARFGAP2
ARHGAP27P1
ARIH1
BBS4
BCAR1
C11ORF49
C18orf12
C1orf194
C1QTNF4
CAMK2N2
CCER2
CDH4
CDHS
CDK3
CDKN1C
CELA3B
CELF6
CEP95
CERK
CFAP46
CHD1L
CHST1
CHST15
CLCC1
COLGALT1
CORO1C
COX6CP18
CPXM2
CRYL1
CSKMT
CTRB1
CTRB2
CYP4F29P
DAPL1
DDX49
DDX5
DPH7
DPP7
EDF1
EDN3
EEF1G
EHMT1
EID2B
ELL
EML3
ENTR1
FBL
FBXO17
FBXW8
FBXW9
FCGR2B
FCGR2C
FCGR3B
FENDRR
FNBP4
FTSJ3
GANAB
GATAD2A
GBE1
GGA3
GNG7
GPSM2
GRAMD4
HEXA
HEY1
HNRNPL
HSF4
HSPA7
HSPG2
HTR6
IER3IP1
INPP5F
IQCN
ISYNA1
KBTBD4
KCNQ1
KCNQ1DN
KCNQ1OT1
KDM4B
KIAA0895L
KLHL18
KXD1
LCN12
LCTL
LIP1
LRRC36
LRRC37A3
MADD
MAMDC2
MAP6
MAP6D1
MCF2L2
MCMBP
MEF2B
MIF4GD
MIR6080
MN298672
MN309512
MRPS12
MRPS28
MTA2
MTCO2P2
MUL1
MYH14
MYO15B
MYO9A
NAE1
NAT9
NBL1
NBPF12
NBPF3
NDUFA10
NEUROG1
NKX6-2
NMUR1
NPY2R
NR2C2AP
NT5C
NTM
NTM-IT
NUP85
PAK4
PARD3
PARP6
PHACTR3
PHPT1
PKP3
PLEKHM1P1
POLG2
POTED
PRKCSH
PRPF38B
PSMC3
PTMA
PTPRJ
PTPRN2
RBM11
RBM46
RBMXL2
RFXANK
RIMBP2
RNA5SP464
ROM1
RPL12P35
RPS6P25
SAP30BP
SARS2
SCUBE1
SEC16A
SERPINH1
SHD3PXD2A
SLC16A6P1
SLC25A19
SLC39A13
SMAD2
SMARCD2
SMOC2
SMURF2
SNHG1
SNHG7
SRRM2
SSBP4
SUPT5H
TAF13
TBC1D22A
TBC1D24
TEMEM170A
TERF2IP
TESC
TEX44
THBS2
TIMM29
TLE4
TMEM178B
TMEM63C
TNFRSF18
TRIM65
TRIR
TTC9C
TTLL10
TUT1
U2AF2
UBR4
UNK
UPF1
USP34
USP48
WDR47
WDR83OS
YBX2P1
YIPF2
ZBTB7A
ZBTB7C
ZNF136
ZNF433
ZNF44
ZNF441
ZNF442
ZNF490
ZNF491
ZNF564
ZNF625
ZNF627
ZNF69
ZNF700
ZNF709
ZNF763
ZNF791
ZNF799
ZNF844
ZNF878
